# Supplementary material for: Multifunctional nanoparticles for real-time evaluation of toxicity during fetal development
Source: PLoS One. 2018 Feb 8;13(2):e0192474. doi: 10.1371/journal.pone.0192474 (PMC5805299; doi:10.1371/journal.pone.0192474)
Supplement: S1 File — S1_File.zip contains all MRI data used in this manuscript, organized by gestation day (GD9, GD14, or GD16) and by MSN versus control. Scans were T2-weighted axial MRI and files are nifti (.nii) format. (ZIP) [file pone.0192474.s003.zip]

Archive with 24 entries (14 files):
- S1_File/
- S1_File/GD14/
- S1_File/GD14/Control/
- S1_File/GD14/Control/Mouse5-2_Control_AxialT2.nii
- S1_File/GD14/Control/Mouse7-1_Control_AxialT2.nii
- S1_File/GD14/MSN/
- S1_File/GD14/MSN/Mouse14-1_MSN_AxialT2.nii
- S1_File/GD14/MSN/Mouse14-2_MSN_AxialT2.nii
- S1_File/GD14/MSN/Mouse8-1_MSN_AxialT2.nii
- S1_File/GD14/MSN/Mouse8-2_MSN_AxialT2.nii
- S1_File/GD16/
- S1_File/GD16/Control/
- S1_File/GD16/Control/Mouse10-1_Control_AxialT2.nii
- S1_File/GD16/Control/Mouse13-1_Control_AxialT2.nii
- S1_File/GD16/MSN/
- S1_File/GD16/MSN/Mouse2-3_MSN_AxialT2.nii
- S1_File/GD16/MSN/Mouse6-1_MSN_AxialT2.nii
- S1_File/GD9/
- S1_File/GD9/Control/
- S1_File/GD9/Control/Mouse10-1_Control_AxialT2.nii
- S1_File/GD9/Control/Mouse13-1_Control_AxialT2.nii
- S1_File/GD9/MSN/
- S1_File/GD9/MSN/Mouse2-3_MSN_AxialT2.nii
- S1_File/GD9/MSN/Mouse6-1_MSN_AxialT2.nii
